# Supplementary material for: Point Mutations in the 14-α Sterol Demethylase Cyp51A or Cyp51C Could Contribute to Azole Resistance in Aspergillus flavus
Source: Genes (Basel). 2020 Oct 17;11(10):1217. doi: 10.3390/genes11101217 (PMC7602989; doi:10.3390/genes11101217)
Supplement: Supplementary file 1 [file genes-11-01217-s001.zip]

Archive with 2 entries (2 files):
- genes-878464(1).pdf
- genes-878464(2).pdf
